# Supplementary material for: Nasal septum-derived chondroprogenitor cells control mandibular condylar resorption consequent to orthognathic surgery: a clinical trial
Source: Stem Cells Transl Med. 2024 Apr 12;13(7):593–605. doi: 10.1093/stcltm/szae026 (PMC11227969; doi:10.1093/stcltm/szae026)
Supplement: szae026_suppl_Supplementary_Figures_and_Tables [file szae026_suppl_supplementary_figures_and_tables.zip]

Archive with 7 entries (7 files):
- Supplementary_Table_S5_220324f.docx
- Supplementary_Figure_S1.tif
- Supplementary_Figure_S2.tif
- Supplementary_Table_S1_220324.docx
- Supplementary_Table_S2_220324ff.docx
- Supplementary_Table_S3_220324f.docx
- Supplementary_Table_S4_220324.docx
